# Supplementary material for: Use of a Probabilistic Motif Search to Identify Histidine Phosphotransfer Domain-Containing Proteins
Source: PLoS One. 2016 Jan 11;11(1):e0146577. doi: 10.1371/journal.pone.0146577 (PMC4709007; doi:10.1371/journal.pone.0146577)
Supplement: S1 Table — HPt proteins from eleven organisms are presented, as identified by motif searching or as found in any of the databases Pfam, SMART, InterPro, or PROSITE. The unique UniProt ID of each protein is indicated. ‘Motif found as’ indicates the profile-most-probable 20-mer within the protein sequence, followed by its corresponding ϕ (Phi) value; the ϕ value is that computed by the motif finder algorithm (see Methods). “+” indicates that the protein is positively identified as an HPt family member by the database indicated, or as an outlier according to the Motif 3IQR or Motif 5% cutoffs (see Methods). (XLSX) [file pone.0146577.s004.xlsx]

## Sheet: Sheet1
Uniprot ID	Motif found as	Phi	Motif (3IQR)	Motif (5%)	PFAM	SMART	Interpro
Arabidopsis thaliana	UP000006548
Q9ZNV9	DFKKVDPHVHQLKGSSSSIG	2.73e-08	+	+	+	+	+
Q8L9T7	DFKQVDSGVHQLKGSSSSVG	8.33e-09	+	+	+	+	+
F4J1I8	DFNRLDSYMHQFKGSSTSIG	8.69e-10	+	+	+		+
Q9LU15	DFNRLDSYMHQFKGSSTSIG	8.69e-10	+	+	+		+
Q9SAZ5	DFKLVGSSVHQLKGSSSSVG	7.09e-10	+	+	+	+	+
Q9ZNV8	DFSQVGASVHQLKGSSSSVG	5.15e-10	+	+	+	+	+
Q9SSC9	DYKKIGLHLNQLVGSSSSIG	1.33e-13	+	+	+		+
Q104N3	DYKKIGLHLNQLVGSSSSIG	1.33e-13	+	+	+		+
F4K2D8	ALVRLESLLQQLHASSSSSG	2.68e-19	+	+
F4K2D7	ALVRLESLLQQLHASSSSSG	2.68e-19	+	+
F4K2L3	DYPMHSSARKQQRQASYNIF	3.98e-32					+
F4JGC7	SLGMDLNWIGYFVGSSGFLG	5.06e-30					+
Oryza sativa	UP000000763
Q6VAK3	DFDRVDSYVHQLKGSSASVG	7.94e-08	+	+	+	+	+
Q6VAK4	NFDKVDAYVHQLKGSSASVG	2.33e-08	+	+	+		+
Q0IZJ0	NFDKVDAYVHQLKGSSASVG	2.33e-08	+	+	+		+
Q53WN1	DFARWDTHMQQLKGSCSSIG	1.55e-11	+	+	+		+
Q6F303	DFARWDTHMQQLKGSCSSIG	1.55e-11	+	+	+		+
Q5JKW3	DFNRWDTYMQQLKGSCSSIG	1.3e-11	+	+	+		+
Q0JJE3	DFNRWDTYMQQLKGSCSSIG	1.3e-11	+	+	+		+
Q0DK78	DFYRLDSLVQQLKGSGSSSI	6.76e-14	+	+	+		+
Q8S7M7	NLIDLDLHANQLKSLPSSFG	7.87e-20	+
Q5VQZ8	LAAELPARGHRLGGSSSSLC	1.69e-20	+
Q7XTR7	KYVGLSSTGITYKSSSASFG	1.45e-20	+
Q7XPT5	VLKKLESIVQILPTSSCSLG	1.08e-20	+
C7J1W5	VLKKLESIVQILPTSSCSLG	1.08e-20	+
Solanum lycopersicum	UP000004994
K4B0M7	DFKKLDAHVHQLKGSSSSIG	1.44e-06	+	+	+	+	+
K4AXU8	DFKQVDAHVHQLKGSSSSVG	8.64e-08	+	+	+	+	+
K4CAU6	DFKQVDSHVHQFKGSSSSIG	6.33e-08	+	+	+		+
K4CLL2	DFGRLDDLMHQFKGSSSSIG	2.78e-09	+	+	+	+	+
K4DAH1	DFARLDNMMYQFKGSSSSIG	2.6e-12	+	+	+		+
K4BLH4	DYKKMGVHLNQFIGSSSSIG	1.87e-15	+	+	+		+
K4D4Y5	DFDLLNMHCLQLKGSSSCIG	5e-17	+	+			+
K4ASN8	DLDEVSSGAALSRASSASLG	3.29e-20	+
Zea mays	UP000007305
Q9SLX1	DFDKVDAYVHQLKGSSASVG	1.08e-07	+	+	+	+	+
A0A096PYV9	DFDKVDAYVHQLKGSSASVG	1.08e-07	+	+	+		+
K7TYH6	DFDRVDAFVHQLKGSSASIG	2.54e-08	+	+	+	+	+
K7TUY6	DFDRVDAFVHQLKGSSASIG	2.54e-08	+	+	+		+
Q8LNY9	DFDRVDAFVHQLKGSSASIG	2.54e-08	+	+	+	+	+
A0A096S1N1	DFYRLDSLVHQFKGSGSSIG	1.85e-09	+	+	+		+
Q9ST01	DFDRVDAFVHQLKGSSANIG	8.88e-10	+	+	+	+	+
A0A096Q081	DFDRVDAFVHQLKGSSANIG	8.88e-10	+	+	+		+
B6SRE6	DFNRWDAYMQQLKGSCSSIG	4.38e-11	+	+	+		+
A0A096TIV3	DFDKVDPYVHQLKGSSASVS	1.35e-11	+	+
C0P3A6	DFCRWDVNMQQLKGTCSSIG	2.68e-17	+	+			+
B4FL33	DFCRWDVNMQQLKGTCSSIG	2.68e-17	+	+			+
A0A096S2A6	KYIGLSSTGITYKSSSASFG	9.69e-21	+
B4FTH3	ELDALRRTVQRLSGSLALLG	6.6e-21	+
K7VDW1	FLSTASSLAQLRKASSASAG	3.8e-21	+
P16166	FLSTASSLAQLRKASSASAG	3.8e-21	+
P16165	FLSTASSLAQLRKASSASAG	3.8e-21	+
P16167	FLSTASSLAQLRKASSASAG	3.8e-21	+
A0A096PYV8	AAAALREQLNALLSSMFASG	6.04e-30					+
A0A096PYV7	AAAALREQLNALLSSMFASG	6.04e-30					+
Ajellomyces capsulatus (Strain H88)	UP000008142
F0U5F7	DLNEITQLGHFLKGSSATLG	3.22e-09	+	+	+	+	+
F0UAC2	DFSADDAPVHSLKSSSSVVA	1.97e-18	+	+
Candida albicans	UP000001429
C4YDU4	NLEKLSSSGHFLKGSAAALG	1.87e-09	+	+	+	+	+
C4YIN8	GSGGLSTGAGFLKGASSALG	3.21e-20	+
C4YG22	DLKKLSRLLIQLIPYSSRIN	4.93e-21	+
Neurospora crassa	UP000001805
V5IQ72	RLETLSSLGHFLKGSSATLG	6.01e-09	+	+	+	+	+
V5IR58	RLETLSSLGHFLKGSSATLG	6.01e-09	+	+	+	+	+
Q7RZD8	TTDTFSSMGSQLKGSATRLG	1.37e-20	+
Q7S1X8	ALEGVDSLLHKIKGSIEAIE	5.57e-21	+
Saccharomyces cerevisiae	UP000002311
Q07688	NLTELDNLGHFLKGSSAALG	1.6e-08	+	+	+	+	+
Dictyostelium discoideum	UP000002195
Q54RR8	DLKGAVLHSHDIKGSSSYIG	7.76e-17	+	+	+	+	+
Daphnia pulex	UP000000305
E9I376	DLQVVRHVSHTLKSSSASLG	3e-16	+	+	+	+	+
E9FR26	DFNRLSNEVHYWKLSSKFIG	9.04e-19	+	+
E9HBA8	ALQELGSLVHSLASSASALL	2.28e-19	+	+
E9GVP1	DLQRLSDSAHQLRLSGYYYG	5.98e-21	+
E9GT35	ENSDVLTSLRQLKQSSATIG	4.42e-21	+
Homo sapiens	UP000005640
Q9Y566	IISELSSKLQQFGGSSAAGG	6.63e-20	+
M0QYB5	IISELSSKLQQFGGSSAAGG	6.63e-20	+
H9KV90	IISELSSKLQQFGGSSAAGG	6.63e-20	+
K9N0C7	GLSAVSLLACYLKSSDSAVG	4.2e-20	+
