# Supplementary material for: Use of a Probabilistic Motif Search to Identify Histidine Phosphotransfer Domain-Containing Proteins
Source: PLoS One. 2016 Jan 11;11(1):e0146577. doi: 10.1371/journal.pone.0146577 (PMC4709007; doi:10.1371/journal.pone.0146577)
Supplement: S2 Table — For each of six eukaryotic organisms, the protein sequences with the highest ϕ scores are shown; these include all those above the 3 IQR threshold (underlined entries) followed by ten additional sequences. Proteins scoring above the threshold are suggested by the motif method to belong to the histone family. The UniProt annotations demonstrate almost complete overlap between proteins identified by their motif likelihood here and those previously described as histones; similarly, the ten proteins in each proteome just below the motif cutoff are, for the most part, not thought to be members of the histone family. No 5% cutoff is indicated in this table as, for this motif, it is less conservative than the 3IQR threshold shown. (XLSX) [file pone.0146577.s005.xlsx]

## Sheet: Sheet1
Organism	Uniprot ID	Phi	Motif found as	Annotation
M. musculus	P0C0S6	4.89e-07	AILEYLTAEVLELAG	>sp|P0C0S6|H2AZ_MOUSE Histone H2A.Z OS=Mus musculus GN=H2afz PE=1 SV=2
M. musculus	Q3THW5	4.89e-07	AILEYLTAEVLELAG	>sp|Q3THW5|H2AV_MOUSE Histone H2A.V OS=Mus musculus GN=H2afv PE=1 SV=3
M. musculus	G3UWL7	4.89e-07	AILEYLTAEVLELAG	>tr|G3UWL7|G3UWL7_MOUSE Histone H2A OS=Mus musculus GN=H2afz PE=3 SV=1
M. musculus	Q8CGP4	4.27e-07	AVLEYLTAEVLELAG	>tr|Q8CGP4|Q8CGP4_MOUSE Histone H2A OS=Mus musculus GN=Hist1h2aa PE=2 SV=1
M. musculus	Q6GSS7	3.89e-07	AVLEYLTAEILELAG	>sp|Q6GSS7|H2A2A_MOUSE Histone H2A type 2-A OS=Mus musculus GN=Hist2h2aa1 PE=1 SV=3
M. musculus	Q64523	3.89e-07	AVLEYLTAEILELAG	>sp|Q64523|H2A2C_MOUSE Histone H2A type 2-C OS=Mus musculus GN=Hist2h2ac PE=1 SV=3
M. musculus	Q64522	3.89e-07	AVLEYLTAEILELAG	>sp|Q64522|H2A2B_MOUSE Histone H2A type 2-B OS=Mus musculus GN=Hist2h2ab PE=1 SV=3
M. musculus	Q9QZQ8	3.89e-07	AVLEYLTAEILELAG	>sp|Q9QZQ8|H2AY_MOUSE Core histone macro-H2A.1 OS=Mus musculus GN=H2afy PE=1 SV=3
M. musculus	P22752	3.89e-07	AVLEYLTAEILELAG	>sp|P22752|H2A1_MOUSE Histone H2A type 1 OS=Mus musculus GN=Hist1h2ab PE=1 SV=3
M. musculus	P27661	3.89e-07	AVLEYLTAEILELAG	>sp|P27661|H2AX_MOUSE Histone H2AX OS=Mus musculus GN=H2afx PE=1 SV=2
M. musculus	F8WIX8	3.89e-07	AVLEYLTAEILELAG	>tr|F8WIX8|F8WIX8_MOUSE Histone H2A OS=Mus musculus GN=Hist1h2al PE=3 SV=1
M. musculus	Q8CGP7	3.89e-07	AVLEYLTAEILELAG	>sp|Q8CGP7|H2A1K_MOUSE Histone H2A type 1-K OS=Mus musculus GN=Hist1h2ak PE=1 SV=3
M. musculus	Q8R1M2	3.89e-07	AVLEYLTAEILELAG	>sp|Q8R1M2|H2AJ_MOUSE Histone H2A.J OS=Mus musculus GN=H2afj PE=1 SV=1
M. musculus	Q8CGP5	3.89e-07	AVLEYLTAEILELAG	>sp|Q8CGP5|H2A1F_MOUSE Histone H2A type 1-F OS=Mus musculus GN=Hist1h2af PE=1 SV=3
M. musculus	Q8CGP6	3.89e-07	AVLEYLTAEILELAG	>sp|Q8CGP6|H2A1H_MOUSE Histone H2A type 1-H OS=Mus musculus GN=Hist1h2ah PE=1 SV=3
M. musculus	Q8BFU2	3.89e-07	AVLEYLTAEILELAG	>sp|Q8BFU2|H2A3_MOUSE Histone H2A type 3 OS=Mus musculus GN=Hist3h2a PE=1 SV=3
M. musculus	Q8CCK0	5.21e-08	AVIEYLAAEILELAG	>sp|Q8CCK0|H2AW_MOUSE Core histone macro-H2A.2 OS=Mus musculus GN=H2afy2 PE=1 SV=3
M. musculus	P84228	1.74e-08	AVMALQEASEAYLVG	>sp|P84228|H32_MOUSE Histone H3.2 OS=Mus musculus GN=Hist1h3b PE=1 SV=2
M. musculus	E0CZ27	7.27e-09	AIGALQEASEAYLVG	>tr|E0CZ27|E0CZ27_MOUSE Histone H3 (Fragment) OS=Mus musculus GN=H3f3a PE=3 SV=1
M. musculus	P84244	7.27e-09	AIGALQEASEAYLVG	>sp|P84244|H33_MOUSE Histone H3.3 OS=Mus musculus GN=H3f3a PE=1 SV=2
M. musculus	P02301	7.27e-09	AIGALQEASEAYLVG	>sp|P02301|H3C_MOUSE Histone H3.3C OS=Mus musculus GN=H3f3c PE=3 SV=3
M. musculus	A0A0A0MQ87	1.14e-09	AVLEYISADILKLAG	>tr|A0A0A0MQ87|A0A0A0MQ87_MOUSE Son of sevenless homolog 2 OS=Mus musculus GN=Sos2 PE=4 SV=1
M. musculus	S4R2C4	1.14e-09	AVLEYISADILKLAG	>tr|S4R2C4|S4R2C4_MOUSE Son of sevenless homolog 2 OS=Mus musculus GN=Sos2 PE=4 SV=1
M. musculus	Q02384	1.14e-09	AVLEYISADILKLAG	>sp|Q02384|SOS2_MOUSE Son of sevenless homolog 2 OS=Mus musculus GN=Sos2 PE=1 SV=2
M. musculus	Q6ZWY9	1.04e-09	DIFERIAGEASRLAH	>sp|Q6ZWY9|H2B1C_MOUSE Histone H2B type 1-C/E/G OS=Mus musculus GN=Hist1h2bc PE=1 SV=3
M. musculus	Q64525	1.04e-09	DIFERIAGEASRLAH	>sp|Q64525|H2B2B_MOUSE Histone H2B type 2-B OS=Mus musculus GN=Hist2h2bb PE=1 SV=3
M. musculus	Q64478	1.04e-09	DIFERIAGEASRLAH	>sp|Q64478|H2B1H_MOUSE Histone H2B type 1-H OS=Mus musculus GN=Hist1h2bh PE=1 SV=3
M. musculus	P10854	1.04e-09	DIFERIAGEASRLAH	>sp|P10854|H2B1M_MOUSE Histone H2B type 1-M OS=Mus musculus GN=Hist1h2bm PE=1 SV=2
M. musculus	P70696	9.09e-10	DIFERIASEASRLAH	>sp|P70696|H2B1A_MOUSE Histone H2B type 1-A OS=Mus musculus GN=Hist1h2ba PE=1 SV=3
M. musculus	Q64475	9.09e-10	DIFERIASEASRLAH	>sp|Q64475|H2B1B_MOUSE Histone H2B type 1-B OS=Mus musculus GN=Hist1h2bb PE=1 SV=3
M. musculus	P10853	9.09e-10	DIFERIASEASRLAH	>sp|P10853|H2B1F_MOUSE Histone H2B type 1-F/J/L OS=Mus musculus GN=Hist1h2bf PE=1 SV=2
M. musculus	Q8CGP2	9.09e-10	DIFERIASEASRLAH	>sp|Q8CGP2|H2B1P_MOUSE Histone H2B type 1-P OS=Mus musculus GN=Hist1h2bp PE=1 SV=3
M. musculus	Q8CGP1	9.09e-10	DIFERIASEASRLAH	>sp|Q8CGP1|H2B1K_MOUSE Histone H2B type 1-K OS=Mus musculus GN=Hist1h2bk PE=1 SV=3
M. musculus	Q8CBB6	9.09e-10	DIFERIASEASRLAH	>tr|Q8CBB6|Q8CBB6_MOUSE Histone H2B OS=Mus musculus GN=Hist1h2bq PE=2 SV=1
M. musculus	Q9D2U9	9.09e-10	DIFERIASEASRLAH	>sp|Q9D2U9|H2B3A_MOUSE Histone H2B type 3-A OS=Mus musculus GN=Hist3h2ba PE=1 SV=3
M. musculus	Q8CGP0	9.09e-10	DIFERIASEASRLAH	>sp|Q8CGP0|H2B3B_MOUSE Histone H2B type 3-B OS=Mus musculus GN=Hist3h2bb PE=1 SV=3
M. musculus	P68433	9e-10	AVMALQEACEAYLVG	>sp|P68433|H31_MOUSE Histone H3.1 OS=Mus musculus GN=Hist1h3a PE=1 SV=2
M. musculus	Q62245	6.48e-10	AVLEYISADILKLVG	>sp|Q62245|SOS1_MOUSE Son of sevenless homolog 1 OS=Mus musculus GN=Sos1 PE=1 SV=2
M. musculus	Q64524	2.47e-10	DIFERIANEASRLAH	>sp|Q64524|H2B2E_MOUSE Histone H2B type 2-E OS=Mus musculus GN=Hist2h2be PE=1 SV=3
M. musculus	O35216	1.6e-10	ALLALQEAAEAFLIH	>sp|O35216|CENPA_MOUSE Histone H3-like centromeric protein A OS=Mus musculus GN=Cenpa PE=2 SV=1
M. musculus	P62806	1.16e-11	AIRRLARRGGVKRIS	>sp|P62806|H4_MOUSE Histone H4 OS=Mus musculus GN=Hist1h4a PE=1 SV=2
M. musculus	J3QP08	4.99e-12	SVLEYLTSNILELAG	>tr|J3QP08|J3QP08_MOUSE Histone H2A OS=Mus musculus GN=Gm14501 PE=3 SV=1
M. musculus	A0A087WP11	4.99e-12	SVLEYLTSNILELAG	>tr|A0A087WP11|A0A087WP11_MOUSE Histone H2A OS=Mus musculus GN=Gm14474 PE=3 SV=1
M. musculus	Q810S6	4.99e-12	SVLEYLTSNILELAG	>tr|Q810S6|Q810S6_MOUSE Histone H2A OS=Mus musculus GN=Gm14484 PE=2 SV=1
M. musculus	L7MU04	4.99e-12	SVLEYLTSNILELAG	>tr|L7MU04|L7MU04_MOUSE Histone H2A OS=Mus musculus GN=Gm5132 PE=3 SV=1
M. musculus	Q497L1	4.99e-12	SVLEYLTSNILELAG	>tr|Q497L1|Q497L1_MOUSE Histone H2A OS=Mus musculus GN=Gm5382 PE=2 SV=1
M. musculus	Q9DAD9	4.99e-12	SVLEYLTSNILELAG	>tr|Q9DAD9|Q9DAD9_MOUSE Histone H2A OS=Mus musculus GN=1700012L04Rik PE=2 SV=1
M. musculus	Q5M8Q2	4.99e-12	SVLEYLTSNILELAG	>tr|Q5M8Q2|Q5M8Q2_MOUSE Histone H2A OS=Mus musculus GN=OTTMUSG00000016789 PE=2 SV=1
M. musculus	Q9CQ70	3.06e-12	GVLEYLTSNILELAG	>sp|Q9CQ70|H2AB1_MOUSE Histone H2A-Bbd type 1 OS=Mus musculus GN=H2afb1 PE=2 SV=1
M. musculus	Q9DAB5	3.03e-12	DMFERIASEASFLAR	>tr|Q9DAB5|Q9DAB5_MOUSE MCG147815 OS=Mus musculus GN=H2bfm PE=2 SV=1
H. sapiens	P0C0S5	4.89e-07	AILEYLTAEVLELAG	>sp|P0C0S5|H2AZ_HUMAN Histone H2A.Z OS=Homo sapiens GN=H2AFZ PE=1 SV=2
H. sapiens	Q71UI9	4.89e-07	AILEYLTAEVLELAG	>sp|Q71UI9|H2AV_HUMAN Histone H2A.V OS=Homo sapiens GN=H2AFV PE=1 SV=3
H. sapiens	C9J0D1	4.89e-07	AILEYLTAEVLELAG	>tr|C9J0D1|C9J0D1_HUMAN Histone H2A OS=Homo sapiens GN=H2AFV PE=3 SV=1
H. sapiens	H0YFX9	3.89e-07	AVLEYLTAEILELAG	>tr|H0YFX9|H0YFX9_HUMAN Histone H2A (Fragment) OS=Homo sapiens GN=H2AFJ PE=3 SV=1
H. sapiens	Q96KK5	3.89e-07	AVLEYLTAEILELAG	>sp|Q96KK5|H2A1H_HUMAN Histone H2A type 1-H OS=Homo sapiens GN=HIST1H2AH PE=1 SV=3
H. sapiens	P20671	3.89e-07	AVLEYLTAEILELAG	>sp|P20671|H2A1D_HUMAN Histone H2A type 1-D OS=Homo sapiens GN=HIST1H2AD PE=1 SV=2
H. sapiens	Q99878	3.89e-07	AVLEYLTAEILELAG	>sp|Q99878|H2A1J_HUMAN Histone H2A type 1-J OS=Homo sapiens GN=HIST1H2AJ PE=1 SV=3
H. sapiens	P04908	3.89e-07	AVLEYLTAEILELAG	>sp|P04908|H2A1B_HUMAN Histone H2A type 1-B/E OS=Homo sapiens GN=HIST1H2AB PE=1 SV=2
H. sapiens	Q8IUE6	3.89e-07	AVLEYLTAEILELAG	>sp|Q8IUE6|H2A2B_HUMAN Histone H2A type 2-B OS=Homo sapiens GN=HIST2H2AB PE=1 SV=3
H. sapiens	P16104	3.89e-07	AVLEYLTAEILELAG	>sp|P16104|H2AX_HUMAN Histone H2AX OS=Homo sapiens GN=H2AFX PE=1 SV=2
H. sapiens	Q7L7L0	3.89e-07	AVLEYLTAEILELAG	>sp|Q7L7L0|H2A3_HUMAN Histone H2A type 3 OS=Homo sapiens GN=HIST3H2A PE=1 SV=3
H. sapiens	P0C0S8	3.89e-07	AVLEYLTAEILELAG	>sp|P0C0S8|H2A1_HUMAN Histone H2A type 1 OS=Homo sapiens GN=HIST1H2AG PE=1 SV=2
H. sapiens	O75367	3.89e-07	AVLEYLTAEILELAG	>sp|O75367|H2AY_HUMAN Core histone macro-H2A.1 OS=Homo sapiens GN=H2AFY PE=1 SV=4
H. sapiens	Q93077	3.89e-07	AVLEYLTAEILELAG	>sp|Q93077|H2A1C_HUMAN Histone H2A type 1-C OS=Homo sapiens GN=HIST1H2AC PE=1 SV=3
H. sapiens	Q96QV6	3.89e-07	AVLEYLTAEILELAG	>sp|Q96QV6|H2A1A_HUMAN Histone H2A type 1-A OS=Homo sapiens GN=HIST1H2AA PE=1 SV=3
H. sapiens	D6RCF2	3.89e-07	AVLEYLTAEILELAG	>tr|D6RCF2|D6RCF2_HUMAN Histone H2A OS=Homo sapiens GN=H2AFY PE=1 SV=1
H. sapiens	Q9BTM1	3.89e-07	AVLEYLTAEILELAG	>sp|Q9BTM1|H2AJ_HUMAN Histone H2A.J OS=Homo sapiens GN=H2AFJ PE=1 SV=1
H. sapiens	Q16777	3.89e-07	AVLEYLTAEILELAG	>sp|Q16777|H2A2C_HUMAN Histone H2A type 2-C OS=Homo sapiens GN=HIST2H2AC PE=1 SV=4
H. sapiens	Q6FI13	3.89e-07	AVLEYLTAEILELAG	>sp|Q6FI13|H2A2A_HUMAN Histone H2A type 2-A OS=Homo sapiens GN=HIST2H2AA3 PE=1 SV=3
H. sapiens	Q5SQT3	5.21e-08	AVIEYLAAEILELAG	>tr|Q5SQT3|Q5SQT3_HUMAN Histone H2A (Fragment) OS=Homo sapiens GN=H2AFY2 PE=1 SV=4
H. sapiens	Q9P0M6	5.21e-08	AVIEYLAAEILELAG	>sp|Q9P0M6|H2AW_HUMAN Core histone macro-H2A.2 OS=Homo sapiens GN=H2AFY2 PE=1 SV=3
H. sapiens	Q71DI3	1.74e-08	AVMALQEASEAYLVG	>sp|Q71DI3|H32_HUMAN Histone H3.2 OS=Homo sapiens GN=HIST2H3A PE=1 SV=3
H. sapiens	K7EK07	7.27e-09	AIGALQEASEAYLVG	>tr|K7EK07|K7EK07_HUMAN Histone H3 (Fragment) OS=Homo sapiens GN=H3F3B PE=1 SV=1
H. sapiens	P84243	7.27e-09	AIGALQEASEAYLVG	>sp|P84243|H33_HUMAN Histone H3.3 OS=Homo sapiens GN=H3F3A PE=1 SV=2
H. sapiens	Q6NXT2	6.35e-09	AVGALQEASEAYLVG	>sp|Q6NXT2|H3C_HUMAN Histone H3.3C OS=Homo sapiens GN=H3F3C PE=1 SV=3
H. sapiens	Q5TEC6	2.36e-09	AVMALQEAREAYLVG	>tr|Q5TEC6|Q5TEC6_HUMAN Histone H3 OS=Homo sapiens GN=HIST2H3PS2 PE=1 SV=1
H. sapiens	Q07890	1.14e-09	AVLEYISADILKLAG	>sp|Q07890|SOS2_HUMAN Son of sevenless homolog 2 OS=Homo sapiens GN=SOS2 PE=1 SV=2
H. sapiens	P06899	1.04e-09	DIFERIAGEASRLAH	>sp|P06899|H2B1J_HUMAN Histone H2B type 1-J OS=Homo sapiens GN=HIST1H2BJ PE=1 SV=3
H. sapiens	Q99879	1.04e-09	DIFERIAGEASRLAH	>sp|Q99879|H2B1M_HUMAN Histone H2B type 1-M OS=Homo sapiens GN=HIST1H2BM PE=1 SV=3
H. sapiens	P62807	1.04e-09	DIFERIAGEASRLAH	>sp|P62807|H2B1C_HUMAN Histone H2B type 1-C/E/F/G/I OS=Homo sapiens GN=HIST1H2BC PE=1 SV=4
H. sapiens	U3KQK0	1.04e-09	DIFERIAGEASRLAH	>tr|U3KQK0|U3KQK0_HUMAN Histone H2B OS=Homo sapiens GN=HIST1H2BN PE=1 SV=1
H. sapiens	P33778	1.04e-09	DIFERIAGEASRLAH	>sp|P33778|H2B1B_HUMAN Histone H2B type 1-B OS=Homo sapiens GN=HIST1H2BB PE=1 SV=2
H. sapiens	Q93079	1.04e-09	DIFERIAGEASRLAH	>sp|Q93079|H2B1H_HUMAN Histone H2B type 1-H OS=Homo sapiens GN=HIST1H2BH PE=1 SV=3
H. sapiens	P58876	1.04e-09	DIFERIAGEASRLAH	>sp|P58876|H2B1D_HUMAN Histone H2B type 1-D OS=Homo sapiens GN=HIST1H2BD PE=1 SV=2
H. sapiens	Q6DRA6	1.04e-09	DIFERIAGEASRLAH	>sp|Q6DRA6|H2B2D_HUMAN Putative histone H2B type 2-D OS=Homo sapiens GN=HIST2H2BD PE=5 SV=3
H. sapiens	Q6DN03	1.04e-09	DIFERIAGEASRLAH	>sp|Q6DN03|H2B2C_HUMAN Putative histone H2B type 2-C OS=Homo sapiens GN=HIST2H2BC PE=5 SV=3
H. sapiens	O60814	1.04e-09	DIFERIAGEASRLAH	>sp|O60814|H2B1K_HUMAN Histone H2B type 1-K OS=Homo sapiens GN=HIST1H2BK PE=1 SV=3
H. sapiens	P23527	1.04e-09	DIFERIAGEASRLAH	>sp|P23527|H2B1O_HUMAN Histone H2B type 1-O OS=Homo sapiens GN=HIST1H2BO PE=1 SV=3
H. sapiens	Q99877	1.04e-09	DIFERIAGEASRLAH	>sp|Q99877|H2B1N_HUMAN Histone H2B type 1-N OS=Homo sapiens GN=HIST1H2BN PE=1 SV=3
H. sapiens	Q16778	1.04e-09	DIFERIAGEASRLAH	>sp|Q16778|H2B2E_HUMAN Histone H2B type 2-E OS=Homo sapiens GN=HIST2H2BE PE=1 SV=3
H. sapiens	Q5QNW6	1.04e-09	DIFERIAGEASRLAH	>sp|Q5QNW6|H2B2F_HUMAN Histone H2B type 2-F OS=Homo sapiens GN=HIST2H2BF PE=1 SV=3
H. sapiens	Q96A08	9.09e-10	DIFERIASEASRLAH	>sp|Q96A08|H2B1A_HUMAN Histone H2B type 1-A OS=Homo sapiens GN=HIST1H2BA PE=1 SV=3
H. sapiens	Q8N257	9.09e-10	DIFERIASEASRLAH	>sp|Q8N257|H2B3B_HUMAN Histone H2B type 3-B OS=Homo sapiens GN=HIST3H2BB PE=1 SV=3
H. sapiens	Q99880	9.09e-10	DIFERIASEASRLAH	>sp|Q99880|H2B1L_HUMAN Histone H2B type 1-L OS=Homo sapiens GN=HIST1H2BL PE=1 SV=3
H. sapiens	P68431	9e-10	AVMALQEACEAYLVG	>sp|P68431|H31_HUMAN Histone H3.1 OS=Homo sapiens GN=HIST1H3A PE=1 SV=2
H. sapiens	Q16695	6.51e-10	AVMALQEACESYLVG	>sp|Q16695|H31T_HUMAN Histone H3.1t OS=Homo sapiens GN=HIST3H3 PE=1 SV=3
H. sapiens	Q07889	6.48e-10	AVLEYISADILKLVG	>sp|Q07889|SOS1_HUMAN Son of sevenless homolog 1 OS=Homo sapiens GN=SOS1 PE=1 SV=1
H. sapiens	C9K0N6	6.48e-10	AVLEYISADILKLVG	>tr|C9K0N6|C9K0N6_HUMAN Son of sevenless homolog 1 (Fragment) OS=Homo sapiens GN=SOS1 PE=1 SV=1
H. sapiens	G5E9C8	6.48e-10	AVLEYISADILKLVG	>tr|G5E9C8|G5E9C8_HUMAN Son of sevenless homolog 1 OS=Homo sapiens GN=SOS1 PE=1 SV=1
H. sapiens	P0C5Z0	6.39e-10	AVIEYLTAKVLELAG	>sp|P0C5Z0|H2AB2_HUMAN Histone H2A-Bbd type 2/3 OS=Homo sapiens GN=H2AFB2 PE=2 SV=1
H. sapiens	P49450	2.89e-10	ALLALQEAAEAFLVH	>sp|P49450|CENPA_HUMAN Histone H3-like centromeric protein A OS=Homo sapiens GN=CENPA PE=1 SV=1
H. sapiens	P62805	1.16e-11	AIRRLARRGGVKRIS	>sp|P62805|H4_HUMAN Histone H4 OS=Homo sapiens GN=HIST1H4A PE=1 SV=2
H. sapiens	P0C5Y9	9.21e-12	AVIEYLTAKVPELAG	>sp|P0C5Y9|H2AB1_HUMAN Histone H2A-Bbd type 1 OS=Homo sapiens GN=H2AFB1 PE=2 SV=1
H. sapiens	Q7Z2G1	8e-12	DILDRIATEAGRLAR	>sp|Q7Z2G1|H2BWT_HUMAN Histone H2B type W-T OS=Homo sapiens GN=H2BFWT PE=1 SV=2
H. sapiens	E5RJM6	6.35e-12	AVLELLAAGGAGLDG	>sp|E5RJM6|ANR65_HUMAN Ankyrin repeat domain-containing protein 65 OS=Homo sapiens GN=ANKRD65 PE=2 SV=2
H. sapiens	P57053	4.68e-12	DIFERIAGEASRLPH	>sp|P57053|H2BFS_HUMAN Histone H2B type F-S OS=Homo sapiens GN=H2BFS PE=1 SV=2
H. sapiens	A0A087WZY6	2.23e-12	ALPELAKAEEAERAS	>tr|A0A087WZY6|A0A087WZY6_HUMAN Enolase-like protein ENO4 OS=Homo sapiens GN=ENO4 PE=4 SV=1
H. sapiens	A6NNW6	2.23e-12	ALPELAKAEEAERAS	>sp|A6NNW6|ENO4_HUMAN Enolase-like protein ENO4 OS=Homo sapiens GN=ENO4 PE=2 SV=2
H. sapiens	S4R3X7	2.23e-12	ALPELAKAEEAERAS	>tr|S4R3X7|S4R3X7_HUMAN Enolase-like protein ENO4 (Fragment) OS=Homo sapiens GN=ENO4 PE=4 SV=2
H. sapiens	J3KNX1	2.23e-12	ALPELAKAEEAERAS	>tr|J3KNX1|J3KNX1_HUMAN Enolase-like protein ENO4 OS=Homo sapiens GN=ENO4 PE=4 SV=2
H. sapiens	P0C1H6	1.88e-12	DILDRIATEAGQLAH	>sp|P0C1H6|H2BFM_HUMAN Histone H2B type F-M OS=Homo sapiens GN=H2BFM PE=1 SV=2
D. melanogaster	P08985	4.89e-07	AILEYLTAEVLELAG	>sp|P08985|H2AV_DROME Histone H2A.v OS=Drosophila melanogaster GN=His2Av PE=1 SV=2
D. melanogaster	A0A0B4KH25	4.89e-07	AILEYLTAEVLELAG	>tr|A0A0B4KH25|A0A0B4KH25_DROME Histone H2A OS=Drosophila melanogaster GN=His2Av PE=3 SV=1
D. melanogaster	P84051	3.09e-07	AVMEYLAAEVLELAG	>sp|P84051|H2A_DROME Histone H2A OS=Drosophila melanogaster GN=His2A PE=1 SV=2
D. melanogaster	Q4AB57	3.09e-07	AVMEYLAAEVLELAG	>tr|Q4AB57|Q4AB57_DROME Histone H2A OS=Drosophila melanogaster GN=His2A:CG33859 PE=3 SV=1
D. melanogaster	P02299	1.74e-08	AVMALQEASEAYLVG	>sp|P02299|H3_DROME Histone H3 OS=Drosophila melanogaster GN=His3 PE=1 SV=4
D. melanogaster	P02283	9.3e-09	DIFERIAAEASRLAH	>sp|P02283|H2B_DROME Histone H2B OS=Drosophila melanogaster GN=His2B PE=1 SV=2
D. melanogaster	P84249	7.27e-09	AIGALQEASEAYLVG	>sp|P84249|H33_DROME Histone H3.3 OS=Drosophila melanogaster GN=His3.3A PE=1 SV=2
D. melanogaster	E2QCP0	7.27e-09	AIGALQEASEAYLVG	>tr|E2QCP0|E2QCP0_DROME Histone H3 OS=Drosophila melanogaster GN=His3.3A PE=3 SV=2
D. melanogaster	P26675	1.55e-11	AVLEYISADILKMAG	>sp|P26675|SOS_DROME Protein son of sevenless OS=Drosophila melanogaster GN=Sos PE=1 SV=2
D. melanogaster	A0A0B4KFZ9	1.16e-11	AIRRLARRGGVKRIS	>tr|A0A0B4KFZ9|A0A0B4KFZ9_DROME Histone H4 OS=Drosophila melanogaster GN=His4r PE=3 SV=1
D. melanogaster	P84040	1.16e-11	AIRRLARRGGVKRIS	>sp|P84040|H4_DROME Histone H4 OS=Drosophila melanogaster GN=His4 PE=1 SV=2
D. melanogaster	Q9VGR8	5.44e-13	LVAELLAEEEAKLIH	>tr|Q9VGR8|Q9VGR8_DROME CG6689 OS=Drosophila melanogaster GN=CG6689 PE=2 SV=1
D. melanogaster	Q8T476	5.29e-13	AELRRLEAEELRLQA	>tr|Q8T476|Q8T476_DROME AT12568p OS=Drosophila melanogaster GN=CG10099 PE=2 SV=1
D. melanogaster	Q9VRY7	5.29e-13	AELRRLEAEELRLQA	>tr|Q9VRY7|Q9VRY7_DROME CG32392, isoform B OS=Drosophila melanogaster GN=CG10099 PE=2 SV=1
D. melanogaster	Q7KV70	3.12e-13	AYSELLRRSAARRAR	>tr|Q7KV70|Q7KV70_DROME CG12008-PC, isoform C OS=Drosophila melanogaster GN=kst PE=4 SV=1
D. melanogaster	M9PBL6	3.12e-13	AYSELLRRSAARRAR	>tr|M9PBL6|M9PBL6_DROME Karst, isoform G OS=Drosophila melanogaster GN=kst PE=4 SV=1
D. melanogaster	Q9VZQ3	3.12e-13	AYSELLRRSAARRAR	>tr|Q9VZQ3|Q9VZQ3_DROME CG12008-PA, isoform A OS=Drosophila melanogaster GN=kst PE=4 SV=1
D. melanogaster	A8JNJ6	3.12e-13	AYSELLRRSAARRAR	>tr|A8JNJ6|A8JNJ6_DROME Karst, isoform E OS=Drosophila melanogaster GN=kst PE=4 SV=2
D. rerio	Q7ZU59	4.89e-07	AILEYLTAEVLELAG	>tr|Q7ZU59|Q7ZU59_DANRE Histone H2A (Fragment) OS=Danio rerio GN=h2afvb PE=2 SV=1
D. rerio	Q71PD7	4.89e-07	AILEYLTAEVLELAG	>sp|Q71PD7|H2AV_DANRE Histone H2A.V OS=Danio rerio GN=h2afv PE=2 SV=3
D. rerio	E7F5W3	3.89e-07	AVLEYLTAEILELAG	>tr|E7F5W3|E7F5W3_DANRE Histone H2A OS=Danio rerio GN=si:dkey-108k21.26 PE=3 SV=1
D. rerio	E7EZX1	3.89e-07	AVLEYLTAEILELAG	>tr|E7EZX1|E7EZX1_DANRE Histone H2A OS=Danio rerio GN=si:dkey-261m9.15 PE=3 SV=1
D. rerio	F1Q909	3.89e-07	AVLEYLTAEILELAG	>tr|F1Q909|F1Q909_DANRE Histone H2A OS=Danio rerio GN=zgc:195633 PE=3 SV=1
D. rerio	E7EXD7	3.89e-07	AVLEYLTAEILELAG	>tr|E7EXD7|E7EXD7_DANRE Histone H2A OS=Danio rerio GN=si:ch211-113a14.19 PE=3 SV=1
D. rerio	X1WDJ9	3.89e-07	AVLEYLTAEILELAG	>tr|X1WDJ9|X1WDJ9_DANRE Histone H2A (Fragment) OS=Danio rerio GN=si:dkey-108k21.19 PE=3 SV=1
D. rerio	F1R7H5	3.89e-07	AVLEYLTAEILELAG	>tr|F1R7H5|F1R7H5_DANRE Histone H2A (Fragment) OS=Danio rerio GN=zgc:195633 PE=3 SV=1
D. rerio	F1QTL1	3.89e-07	AVLEYLTAEILELAG	>tr|F1QTL1|F1QTL1_DANRE Histone H2A (Fragment) OS=Danio rerio GN=zgc:195633 PE=3 SV=1
D. rerio	E7F7N9	3.89e-07	AVLEYLTAEILELAG	>tr|E7F7N9|E7F7N9_DANRE Histone H2A OS=Danio rerio GN=zgc:154164 PE=3 SV=1
D. rerio	Q5XJK2	3.89e-07	AVLEYLTAEILELAG	>tr|Q5XJK2|Q5XJK2_DANRE Histone H2A OS=Danio rerio GN=zgc:101846 PE=2 SV=1
D. rerio	X1WBM2	3.89e-07	AVLEYLTAEILELAG	>tr|X1WBM2|X1WBM2_DANRE Histone H2A OS=Danio rerio GN=h2afy PE=3 SV=1
D. rerio	E7F2T2	3.89e-07	AVLEYLTAEILELAG	>tr|E7F2T2|E7F2T2_DANRE Histone H2A OS=Danio rerio GN=zgc:195633 PE=3 SV=1
D. rerio	F1RAX1	3.89e-07	AVLEYLTAEILELAG	>tr|F1RAX1|F1RAX1_DANRE Histone H2A (Fragment) OS=Danio rerio GN=si:dkey-261m9.7 PE=3 SV=1
D. rerio	A4FVM2	3.89e-07	AVLEYLTAEILELAG	>tr|A4FVM2|A4FVM2_DANRE Histone H2A OS=Danio rerio GN=fbxl6 PE=2 SV=1
D. rerio	Q7ZUY3	3.89e-07	AVLEYLTAEILELAG	>sp|Q7ZUY3|H2AX_DANRE Histone H2AX OS=Danio rerio GN=h2afx PE=2 SV=3
D. rerio	Q1RLR9	3.89e-07	AVLEYLTAEILELAG	>tr|Q1RLR9|Q1RLR9_DANRE Core histone macro-H2A OS=Danio rerio GN=h2afy PE=2 SV=1
D. rerio	Q4FZZ7	3.89e-07	AVLEYLTAEILELAG	>tr|Q4FZZ7|Q4FZZ7_DANRE Histone H2A OS=Danio rerio GN=zgc:110434 PE=2 SV=1
D. rerio	F1QSZ6	3.89e-07	AVLEYLTAEILELAG	>tr|F1QSZ6|F1QSZ6_DANRE Histone H2A (Fragment) OS=Danio rerio GN=si:ch211-113a14.11 PE=3 SV=1
D. rerio	Q561S9	3.89e-07	AVLEYLTAEILELAG	>tr|Q561S9|Q561S9_DANRE Histone H2A OS=Danio rerio GN=mid1ip1 PE=2 SV=1
D. rerio	R4GE02	3.89e-07	AVLEYLTAEILELAG	>tr|R4GE02|R4GE02_DANRE Uncharacterized protein OS=Danio rerio GN=si:ch211-113a14.11 PE=4 SV=1
D. rerio	E7FE07	3.89e-07	AVLEYLTAEILELAG	>tr|E7FE07|E7FE07_DANRE Histone H2A OS=Danio rerio GN=si:ch211-113a14.16 PE=3 SV=1
D. rerio	B8JN00	5.21e-08	AVIEYLAAEILELAG	>tr|B8JN00|B8JN00_DANRE Histone H2A OS=Danio rerio GN=h2afy2 PE=3 SV=1
D. rerio	B8JMZ9	5.21e-08	AVIEYLAAEILELAG	>tr|B8JMZ9|B8JMZ9_DANRE Histone H2A OS=Danio rerio GN=h2afy2 PE=3 SV=1
D. rerio	Q4V914	5.21e-08	AVIEYLAAEILELAG	>tr|Q4V914|Q4V914_DANRE Core histone macro-H2A OS=Danio rerio GN=h2afy2 PE=2 SV=1
D. rerio	B8JN01	5.21e-08	AVIEYLAAEILELAG	>tr|B8JN01|B8JN01_DANRE Histone H2A OS=Danio rerio GN=h2afy2 PE=3 SV=1
D. rerio	X1WC76	1.74e-08	AVMALQEASEAYLVG	>tr|X1WC76|X1WC76_DANRE Uncharacterized protein (Fragment) OS=Danio rerio GN=si:dkey-108k21.24 PE=4 SV=1
D. rerio	Q4QRF4	1.74e-08	AVMALQEASEAYLVG	>sp|Q4QRF4|H32_DANRE Histone H3.2 OS=Danio rerio GN=zgc:113984 PE=2 SV=3
D. rerio	Q6PI20	7.27e-09	AIGALQEASEAYLVG	>sp|Q6PI20|H33_DANRE Histone H3.3 OS=Danio rerio GN=h3f3a PE=2 SV=3
D. rerio	G1K2S9	7.27e-09	AIGALQEASEAYLVG	>tr|G1K2S9|G1K2S9_DANRE Histone H3 OS=Danio rerio GN=h3f3b.1 PE=3 SV=1
D. rerio	Q7ZTT0	3.02e-09	AVIEYLCAEVLELAG	>tr|Q7ZTT0|Q7ZTT0_DANRE Histone H2A OS=Danio rerio GN=phc2b PE=2 SV=1
D. rerio	A8KBJ5	1.7e-09	AVMALQESSEAYLVG	>tr|A8KBJ5|A8KBJ5_DANRE Histone H3 OS=Danio rerio GN=si:ch211-113a14.14 PE=2 SV=1
D. rerio	B8A6E4	1.14e-09	AVLEYISADILKLAG	>tr|B8A6E4|B8A6E4_DANRE Uncharacterized protein OS=Danio rerio GN=sos2 PE=4 SV=1
D. rerio	A2RRV5	1.14e-09	AVLEYISADILKLAG	>tr|A2RRV5|A2RRV5_DANRE Uncharacterized protein OS=Danio rerio GN=sos1 PE=2 SV=1
D. rerio	F1R019	1.14e-09	AVLEYISADILKLAG	>tr|F1R019|F1R019_DANRE Uncharacterized protein (Fragment) OS=Danio rerio GN=sos2 PE=4 SV=1
D. rerio	B3DJF8	1.04e-09	DIFERIAGEASRLAH	>tr|B3DJF8|B3DJF8_DANRE Histone H2B OS=Danio rerio GN=LOC570661 PE=2 SV=1
D. rerio	Q05AK8	1.04e-09	DIFERIAGEASRLAH	>tr|Q05AK8|Q05AK8_DANRE Histone H2B OS=Danio rerio GN=si:dkey-108k21.13 PE=2 SV=1
D. rerio	F1RAY6	1.04e-09	DIFERIAGEASRLAH	>tr|F1RAY6|F1RAY6_DANRE Histone H2B OS=Danio rerio GN=zgc:171759 PE=3 SV=1
D. rerio	X1WG17	1.04e-09	DIFERIAGEASRLAH	>tr|X1WG17|X1WG17_DANRE Histone H2B (Fragment) OS=Danio rerio GN=si:dkey-108k21.9 PE=3 SV=1
D. rerio	F1QGS7	1.04e-09	DIFERIAGEASRLAH	>tr|F1QGS7|F1QGS7_DANRE Histone H2B OS=Danio rerio GN=zgc:171759 PE=3 SV=1
D. rerio	X1WH60	1.04e-09	DIFERIAGEASRLAH	>tr|X1WH60|X1WH60_DANRE Histone H2B (Fragment) OS=Danio rerio GN=si:dkey-108k21.11 PE=3 SV=1
D. rerio	F1Q9D0	1.04e-09	DIFERIAGEASRLAH	>tr|F1Q9D0|F1Q9D0_DANRE Histone H2B OS=Danio rerio GN=zgc:171759 PE=3 SV=1
D. rerio	F1QIH4	1.04e-09	DIFERIAGEASRLAH	>tr|F1QIH4|F1QIH4_DANRE Histone H2B OS=Danio rerio GN=zgc:171759 PE=3 SV=1
D. rerio	F1R4A4	1.04e-09	DIFERIAGEASRLAH	>tr|F1R4A4|F1R4A4_DANRE Histone H2B OS=Danio rerio GN=zgc:171759 PE=3 SV=1
D. rerio	F1QAU0	1.04e-09	DIFERIAGEASRLAH	>tr|F1QAU0|F1QAU0_DANRE Histone H2B OS=Danio rerio GN=zgc:171759 PE=3 SV=1
D. rerio	R4GE15	1.04e-09	DIFERIAGEASRLAH	>tr|R4GE15|R4GE15_DANRE Histone H2B OS=Danio rerio GN=zgc:171759 PE=3 SV=1
D. rerio	E7F2U8	1.04e-09	DIFERIAGEASRLAH	>tr|E7F2U8|E7F2U8_DANRE Histone H2B OS=Danio rerio GN=CABZ01086354.1 PE=3 SV=1
D. rerio	X1WC20	1.04e-09	DIFERIAGEASRLAH	>tr|X1WC20|X1WC20_DANRE Histone H2B (Fragment) OS=Danio rerio GN=si:dkey-108k21.20 PE=3 SV=1
D. rerio	F1QF78	1.04e-09	DIFERIAGEASRLAH	>tr|F1QF78|F1QF78_DANRE Histone H2B OS=Danio rerio GN=zgc:171759 PE=3 SV=1
D. rerio	F1RD54	1.04e-09	DIFERIAGEASRLAH	>tr|F1RD54|F1RD54_DANRE Histone H2B OS=Danio rerio GN=zgc:171759 PE=3 SV=1
D. rerio	Q6PC60	1.04e-09	DIFERIAGEASRLAH	>sp|Q6PC60|H2B3_DANRE Histone H2B 3 OS=Danio rerio GN=hist2h2l PE=2 SV=3
D. rerio	E7F459	1.04e-09	DIFERIAGEASRLAH	>tr|E7F459|E7F459_DANRE Histone H2B OS=Danio rerio GN=si:dkey-108k21.20 PE=3 SV=1
D. rerio	F1QG64	1.04e-09	DIFERIAGEASRLAH	>tr|F1QG64|F1QG64_DANRE Histone H2B OS=Danio rerio GN=zgc:171759 PE=3 SV=1
D. rerio	Q5BJA5	1.04e-09	DIFERIAGEASRLAH	>sp|Q5BJA5|H2B1_DANRE Histone H2B 1/2 OS=Danio rerio GN=zgc:112234 PE=2 SV=3
D. rerio	F1QKN7	1.04e-09	DIFERIAGEASRLAH	>tr|F1QKN7|F1QKN7_DANRE Histone H2B OS=Danio rerio GN=zgc:171759 PE=3 SV=1
D. rerio	G1K2V1	1.04e-09	DIFERIAGEASRLAH	>tr|G1K2V1|G1K2V1_DANRE Histone H2B OS=Danio rerio GN=zgc:173585 PE=3 SV=1
D. rerio	X1WHF1	1.04e-09	DIFERIAGEASRLAH	>tr|X1WHF1|X1WHF1_DANRE Histone H2B OS=Danio rerio GN=si:dkey-261m9.6 PE=3 SV=1
D. rerio	F1R0S5	1.04e-09	DIFERIAGEASRLAH	>tr|F1R0S5|F1R0S5_DANRE Histone H2B OS=Danio rerio GN=zgc:171759 PE=3 SV=1
D. rerio	F1QAY4	1.04e-09	DIFERIAGEASRLAH	>tr|F1QAY4|F1QAY4_DANRE Histone H2B OS=Danio rerio GN=si:dkey-108k21.20 PE=3 SV=1
D. rerio	F1QA71	1.04e-09	DIFERIAGEASRLAH	>tr|F1QA71|F1QA71_DANRE Histone H2B OS=Danio rerio GN=si:dkey-108k21.13 PE=3 SV=1
D. rerio	G1K2T9	1.04e-09	DIFERIAGEASRLAH	>tr|G1K2T9|G1K2T9_DANRE Histone H2B OS=Danio rerio GN=si:ch211-113a14.28 PE=3 SV=1
D. rerio	E9QHX5	1.04e-09	DIFERIAGEASRLAH	>tr|E9QHX5|E9QHX5_DANRE Histone H2B OS=Danio rerio GN=si:dkey-261m9.6 PE=3 SV=1
D. rerio	G1K2M4	1.04e-09	DIFERIAGEASRLAH	>tr|G1K2M4|G1K2M4_DANRE Histone H2B OS=Danio rerio GN=zgc:171759 PE=3 SV=1
D. rerio	G1K2L0	1.04e-09	DIFERIAGEASRLAH	>tr|G1K2L0|G1K2L0_DANRE Histone H2B OS=Danio rerio GN=si:dkey-108k21.9 PE=3 SV=1
D. rerio	E7EZA5	1.04e-09	DIFERIAGEASRLAH	>tr|E7EZA5|E7EZA5_DANRE Histone H2B OS=Danio rerio GN=si:dkey-108k21.11 PE=3 SV=1
D. rerio	F1RAV8	1.04e-09	DIFERIAGEASRLAH	>tr|F1RAV8|F1RAV8_DANRE Histone H2B OS=Danio rerio GN=zgc:171759 PE=3 SV=1
D. rerio	F1QGY1	1.04e-09	DIFERIAGEASRLAH	>tr|F1QGY1|F1QGY1_DANRE Histone H2B OS=Danio rerio GN=zgc:171759 PE=3 SV=1
D. rerio	E7FEC9	1.04e-09	DIFERIAGEASRLAH	>tr|E7FEC9|E7FEC9_DANRE Histone H2B OS=Danio rerio GN=wu:fe11b02 PE=3 SV=1
D. rerio	F1QMJ9	8.53e-10	DVFERIATEASRLAH	>tr|F1QMJ9|F1QMJ9_DANRE Histone H2B OS=Danio rerio GN=si:ch211-190p8.2 PE=3 SV=1
D. rerio	Q6DH91	8.53e-10	DVFERIATEASRLAH	>tr|Q6DH91|Q6DH91_DANRE Histone H2B OS=Danio rerio GN=zgc:92591 PE=2 SV=1
D. rerio	E7F7C7	1.16e-11	AIRRLARRGGVKRIS	>tr|E7F7C7|E7F7C7_DANRE Histone H4 OS=Danio rerio GN=LOC100538129 PE=3 SV=1
D. rerio	X1WGM1	1.16e-11	AIRRLARRGGVKRIS	>tr|X1WGM1|X1WGM1_DANRE Histone H4 (Fragment) OS=Danio rerio GN=si:dkey-108k21.12 PE=3 SV=1
D. rerio	A3KPR4	1.16e-11	AIRRLARRGGVKRIS	>tr|A3KPR4|A3KPR4_DANRE Histone H4 OS=Danio rerio GN=si:dkey-108k21.23 PE=2 SV=1
D. rerio	X1WDH8	1.02e-11	DIFERIAGEASCLAH	>tr|X1WDH8|X1WDH8_DANRE Histone H2B OS=Danio rerio GN=si:dkey-261m9.19 PE=3 SV=1
D. rerio	E7EXF4	1.02e-11	DIFERIAGEASCLAH	>tr|E7EXF4|E7EXF4_DANRE Histone H2B OS=Danio rerio GN=si:dkey-261m9.19 PE=3 SV=1
D. rerio	Q5TZ64	7.47e-12	ALMEAARAGALELVR	>tr|Q5TZ64|Q5TZ64_DANRE Uncharacterized protein OS=Danio rerio GN=ankef1a PE=4 SV=1
D. rerio	H9GYN9	1.55e-12	APLELQTLGELALAS	>tr|H9GYN9|H9GYN9_DANRE Uncharacterized protein OS=Danio rerio GN=LOC101885765 PE=4 SV=1
D. rerio	Q803H4	1.01e-12	ALMALQEAAEAFMVR	>sp|Q803H4|CENPA_DANRE Histone H3-like centromeric protein A OS=Danio rerio GN=cenpa PE=1 SV=1
D. rerio	Q7ZU70	6.89e-13	DLLERLEAEVVATIG	>tr|Q7ZU70|Q7ZU70_DANRE Uncharacterized protein OS=Danio rerio GN=trim47 PE=2 SV=1
D. rerio	X1WBU3	6.65e-13	AILARMRREESRFAH	>tr|X1WBU3|X1WBU3_DANRE Uncharacterized protein (Fragment) OS=Danio rerio GN=quo PE=4 SV=1
D. rerio	F1RDN8	6.65e-13	AILARMRREESRFAH	>tr|F1RDN8|F1RDN8_DANRE Uncharacterized protein OS=Danio rerio GN=quo PE=4 SV=1
D. rerio	F1QBV7	4.81e-13	AVQELLEDGALELFH	>tr|F1QBV7|F1QBV7_DANRE Uncharacterized protein OS=Danio rerio GN=actr5 PE=3 SV=1
D. rerio	F1R0Y2	4.62e-13	DPLALLSSEASSLAH	>tr|F1R0Y2|F1R0Y2_DANRE Uncharacterized protein OS=Danio rerio GN=prl PE=3 SV=1
D. rerio	Q6P3I0	2.54e-13	DVREYACASISRIVQ	>tr|Q6P3I0|Q6P3I0_DANRE HEAT repeat containing 3 OS=Danio rerio GN=heatr3 PE=2 SV=1
D. rerio	E7F4Y3	2.22e-13	VILALLRAVFLRLVS	>tr|E7F4Y3|E7F4Y3_DANRE Transmembrane channel-like protein OS=Danio rerio GN=tmc4 PE=3 SV=1
D. rerio	F6NIQ9	1.9e-13	ALREELRLEEAKLVL	>tr|F6NIQ9|F6NIQ9_DANRE Uncharacterized protein (Fragment) OS=Danio rerio GN=gatad2b PE=4 SV=1
S. cerevisiae	P04911	8.46e-07	AVLEYLAAEILELAG	>sp|P04911|H2A1_YEAST Histone H2A.1 OS=Saccharomyces cerevisiae (strain ATCC 204508 / S288c) GN=HTA1 PE=1 SV=2
S. cerevisiae	P04912	8.46e-07	AVLEYLAAEILELAG	>sp|P04912|H2A2_YEAST Histone H2A.2 OS=Saccharomyces cerevisiae (strain ATCC 204508 / S288c) GN=HTA2 PE=1 SV=2
S. cerevisiae	Q12692	4.27e-07	AVLEYLTAEVLELAG	>sp|Q12692|H2AZ_YEAST Histone H2A.Z OS=Saccharomyces cerevisiae (strain ATCC 204508 / S288c) GN=HTZ1 PE=1 SV=3
S. cerevisiae	P36012	2e-08	AIMALQEASEAYLVG	>sp|P36012|CENPA_YEAST Histone H3-like centromeric protein CSE4 OS=Saccharomyces cerevisiae (strain ATCC 204508 / S288c) GN=CSE4 PE=1 SV=2
S. cerevisiae	P02294	4.04e-10	DIFERIATEASKLAA	>sp|P02294|H2B2_YEAST Histone H2B.2 OS=Saccharomyces cerevisiae (strain ATCC 204508 / S288c) GN=HTB2 PE=1 SV=2
S. cerevisiae	P02293	4.04e-10	DIFERIATEASKLAA	>sp|P02293|H2B1_YEAST Histone H2B.1 OS=Saccharomyces cerevisiae (strain ATCC 204508 / S288c) GN=HTB1 PE=1 SV=2
S. cerevisiae	P61830	5.19e-11	AIGALQESVEAYLVS	>sp|P61830|H3_YEAST Histone H3 OS=Saccharomyces cerevisiae (strain ATCC 204508 / S288c) GN=HHT1 PE=1 SV=2
S. cerevisiae	P02309	1.16e-11	AIRRLARRGGVKRIS	>sp|P02309|H4_YEAST Histone H4 OS=Saccharomyces cerevisiae (strain ATCC 204508 / S288c) GN=HHF1 PE=1 SV=2
S. cerevisiae	P38288	1.75e-13	DLFEILTAGSDKLIS	>sp|P38288|TOS1_YEAST Protein TOS1 OS=Saccharomyces cerevisiae (strain ATCC 204508 / S288c) GN=TOS1 PE=1 SV=1
S. cerevisiae	P38132	2.18e-14	ALLLLLVGGVDKRVG	>sp|P38132|MCM7_YEAST DNA replication licensing factor MCM7 OS=Saccharomyces cerevisiae (strain ATCC 204508 / S288c) GN=MCM7 PE=1 SV=4
S. cerevisiae	P38708	9.57e-15	AAAAAAALEDAKLIG	>sp|P38708|YHI0_YEAST Putative proline--tRNA ligase YHR020W OS=Saccharomyces cerevisiae (strain ATCC 204508 / S288c) GN=YHR020W PE=1 SV=1
S. cerevisiae	P53067	8.15e-15	LIGRILEAVVVRLIK	>sp|P53067|IMB5_YEAST Importin subunit beta-5 OS=Saccharomyces cerevisiae (strain ATCC 204508 / S288c) GN=KAP114 PE=1 SV=1
S. cerevisiae	P12612	7.11e-15	DLRRIARATGATLVS	>sp|P12612|TCPA_YEAST T-complex protein 1 subunit alpha OS=Saccharomyces cerevisiae (strain ATCC 204508 / S288c) GN=TCP1 PE=1 SV=2
S. cerevisiae	P09436	4.96e-15	QVREYLESGKLEVAG	>sp|P09436|SYIC_YEAST Isoleucine--tRNA ligase, cytoplasmic OS=Saccharomyces cerevisiae (strain ATCC 204508 / S288c) GN=ILS1 PE=1 SV=1
S. cerevisiae	P39729	3.89e-15	AKLAKLRRELLTSAS	>sp|P39729|RBG1_YEAST Ribosome-interacting GTPase 1 OS=Saccharomyces cerevisiae (strain ATCC 204508 / S288c) GN=RBG1 PE=1 SV=1
S. cerevisiae	P40054	3.17e-15	SVAELVIAEIISLAR	>sp|P40054|SERA_YEAST D-3-phosphoglycerate dehydrogenase 1 OS=Saccharomyces cerevisiae (strain ATCC 204508 / S288c) GN=SER3 PE=1 SV=1
S. cerevisiae	P38731	2.54e-15	DVQRYAAGAIFYNAG	>sp|P38731|ARN1_YEAST Siderophore iron transporter ARN1 OS=Saccharomyces cerevisiae (strain ATCC 204508 / S288c) GN=ARN1 PE=1 SV=1
S. cerevisiae	P38236	2.49e-15	ELREKIASLEAHLAS	>sp|P38236|MUM2_YEAST Protein MUM2 OS=Saccharomyces cerevisiae (strain ATCC 204508 / S288c) GN=MUM2 PE=1 SV=1
D. discoideum	O15819	7.27e-09	AIGALQEASEAYLVG	>sp|O15819|H33A_DICDI Histone H3.3 type a OS=Dictyostelium discoideum GN=H3a PE=1 SV=1
D. discoideum	Q55BN9	2.71e-09	AIQALQEASEAYLVG	>sp|Q55BN9|H33B_DICDI Histone H3.3 type b OS=Dictyostelium discoideum GN=H3b PE=1 SV=1
D. discoideum	Q55BP0	7.06e-10	AIEALQEATEAYLVG	>sp|Q55BP0|H33C_DICDI Histone H3.3 type c OS=Dictyostelium discoideum GN=H3c PE=1 SV=1
D. discoideum	Q54LA5	1.12e-10	AILEYLASEVLELTI	>sp|Q54LA5|H2AZ_DICDI Histone H2A.z OS=Dictyostelium discoideum GN=H2AZ PE=3 SV=1
D. discoideum	Q54WG6	9.55e-11	AVLEYLVFEILELAH	>sp|Q54WG6|H2AX_DICDI Histone H2AX OS=Dictyostelium discoideum GN=H2AX PE=1 SV=1
D. discoideum	Q54HW2	3.45e-11	AVLEYLTLEILELSI	>sp|Q54HW2|H2AV1_DICDI Histone H2A.v1 OS=Dictyostelium discoideum GN=H2Av1 PE=3 SV=1
D. discoideum	Q76NW2	1.16e-11	AIRRLARRGGVKRIS	>sp|Q76NW2|H4_DICDI Histone H4 OS=Dictyostelium discoideum GN=H4a PE=1 SV=1
D. discoideum	Q54BC2	6.25e-12	AVIEYLLSEILELSS	>sp|Q54BC2|H2BV1_DICDI Histone H2B.v1 OS=Dictyostelium discoideum GN=H2Bv1 PE=3 SV=1
D. discoideum	Q54YK8	3.32e-12	LIRELARREAARIAS	>tr|Q54YK8|Q54YK8_DICDI Uncharacterized protein OS=Dictyostelium discoideum GN=DDB0218069 PE=4 SV=1
D. discoideum	Q54LP8	1.01e-12	DIFDRIATEASGLAK	>sp|Q54LP8|H2BV3_DICDI Histone H2B.v3 OS=Dictyostelium discoideum GN=H2Bv3 PE=3 SV=1
D. discoideum	Q54F38	5.78e-14	ALLAIQTTTEAYLTR	>sp|Q54F38|H3V1_DICDI Histone H3.v1 OS=Dictyostelium discoideum GN=H3v1 PE=3 SV=1
D. discoideum	Q54GI9	4.93e-14	IIRAEGEAEAAKLIG	>sp|Q54GI9|PHB1_DICDI Prohibitin-1, mitochondrial OS=Dictyostelium discoideum GN=phbA PE=3 SV=1
D. discoideum	Q54QY1	3.95e-14	AAAAAAAAAAASLVS	>tr|Q54QY1|Q54QY1_DICDI Uncharacterized protein OS=Dictyostelium discoideum GN=DDB0185553 PE=4 SV=1
D. discoideum	Q54P24	2.96e-14	DERRRQEEEELRLAA	>tr|Q54P24|Q54P24_DICDI Uncharacterized protein OS=Dictyostelium discoideum GN=grfA PE=4 SV=1
D. discoideum	Q54HV9	2.7e-14	AVLEYMVLELLELSL	>sp|Q54HV9|H2AV2_DICDI Histone H2A.v2 OS=Dictyostelium discoideum GN=H2Av2 PE=3 SV=1
D. discoideum	Q55EA6	1.86e-14	AIGAAVSAAISRLIT	>tr|Q55EA6|Q55EA6_DICDI Uncharacterized protein OS=Dictyostelium discoideum GN=DDB_G0270480 PE=4 SV=2
D. discoideum	Q55E22	1.81e-14	AEEERLAAEAAKKAE	>tr|Q55E22|Q55E22_DICDI Uncharacterized protein OS=Dictyostelium discoideum GN=DDB_G0270864 PE=4 SV=2
D. discoideum	Q54MA2	9.06e-15	QIIEYLRDEVVYRIG	>tr|Q54MA2|Q54MA2_DICDI Uncharacterized protein OS=Dictyostelium discoideum GN=DDB0186808 PE=4 SV=1
D. discoideum	Q54LN3	6.32e-15	LVRGRLATAIANLVS	>tr|Q54LN3|Q54LN3_DICDI RUN domain-containing protein OS=Dictyostelium discoideum GN=DDB_G0286543 PE=4 SV=2
D. discoideum	Q54CJ3	6.25e-15	AIFDRITTNINFLAS	>sp|Q54CJ3|6PGL_DICDI Probable 6-phosphogluconolactonase OS=Dictyostelium discoideum GN=pgl PE=3 SV=1
